# Supplementary material for: Effect of Corn Starch as Stabilizer Particle in Combination with Egg White Proteins in Natural Rubber Latex Biofoams Produced by Microwave Foaming
Source: Polymers (Basel). 2025 Nov 18;17(22):3057. doi: 10.3390/polym17223057 (PMC12656337; doi:10.3390/polym17223057)
Supplement: Supplementary file 1 [file polymers-17-03057-s001.zip]

Archive with 1 entries (1 files):
- polymers-3867087-supplementary.pdf
